# Supplementary material for: Microsphere-Based Microfluidic Device for Plasma Separation and Potential Biochemistry Analysis Applications
Source: Micromachines (Basel). 2021 Apr 26;12(5):487. doi: 10.3390/mi12050487 (PMC8144965; doi:10.3390/mi12050487)
Supplement: Supplementary file 1 [file micromachines-12-00487-s001.zip]

Archive with 1 entries (1 files):
- micromachines-1183298-supplementary.avi
